# Supplementary material for: Synthesis and Antimicrobial Activity Evaluation of Homodrimane Sesquiterpenoids with a Benzimidazole Unit
Source: Molecules. 2023 Jan 17;28(3):933. doi: 10.3390/molecules28030933 (PMC9921711; doi:10.3390/molecules28030933)
Supplement: Supplementary file 1 [file molecules-28-00933-s001.zip]

Archive with 1 entries (1 files):
- molecules-2153553-supplementary.pdf
